# Supplementary material for: Autotoxicity of Endogenous Organic Acid Stress in Two Ganoderma lucidum Cultivars
Source: Molecules. 2022 Oct 9;27(19):6734. doi: 10.3390/molecules27196734 (PMC9570943; doi:10.3390/molecules27196734)
Supplement: Supplementary file 1 [file molecules-27-06734-s001.zip]

Archive with 1 entries (1 files):
- molecules-1901994-supplementary.pdf
